# Supplementary material for: Theoretical Insights into a Near-Infrared Fluorescent Probe NI-VIS Based on the Organic Molecule for Monitoring Intracellular Viscosity
Source: Molecules. 2023 Aug 17;28(16):6105. doi: 10.3390/molecules28166105 (PMC10458998; doi:10.3390/molecules28166105)
Supplement: Supplementary file 1 [file molecules-28-06105-s001.zip]

Archive with 1 entries (1 files):
- molecules-2420633-supplementary.pdf
